# Supplementary material for: Multi-scenario simulation of carbon stock and landscape ecological risk changes in Jinpu new area and analysis of spatial conflict relationships
Source: Sci Rep. 2025 Jul 1;15:20921. doi: 10.1038/s41598-025-03148-8 (PMC12217880; doi:10.1038/s41598-025-03148-8)
Supplement: Supplementary file 1 — Supplementary Information. [file 41598_2025_3148_MOESM1_ESM.csv]

lucode	LULC_Name	C_above	C_below	C_soil	C_dead
0	nodata	0	0	0	0
1	impervious	4.33	2.17	6.37	0.58
2	water	2.45	0.62	80.11	0.1
3	forest	49.6	24.97	128.67	1.99
4	grassland	24.38	19.59	52.29	22.74
5	cropland	4.75	0	33.51	0
